# Supplementary material for: Cervical HPV Infections, Sexually Transmitted Bacterial Pathogens and Cytology Findings—A Molecular Epidemiology Study
Source: Pathogens. 2023 Nov 14;12(11):1347. doi: 10.3390/pathogens12111347 (PMC10675441; doi:10.3390/pathogens12111347)
Supplement: Supplementary file 1 [file pathogens-12-01347-s001.zip]

Archive with 1 entries (1 files):
- pathogens-2634054-supplementary.pdf
